# Supplementary material for: Multiplex One-Step RT-qPCR Assays for Simultaneous Detection of SARS-CoV-2 and Other Enteric Viruses of Dogs and Cats
Source: Viruses. 2023 Sep 7;15(9):1890. doi: 10.3390/v15091890 (PMC10534472; doi:10.3390/v15091890)
Supplement: Supplementary file 1 [file viruses-15-01890-s001.zip]

Archive with 1 entries (1 files):
- viruses-2579313-supplementary.pdf
